# Supplementary material for: Cerebral Venous-Associated Brain Damage May Lead to Anxiety and Depression
Source: J Clin Med. 2022 Nov 24;11(23):6927. doi: 10.3390/jcm11236927 (PMC9738348; doi:10.3390/jcm11236927)
Supplement: Supplementary file 1 [file jcm-11-06927-s001.zip]

Archive with 1 entries (1 files):
- jcm-1897332-supplementary.pdf
